# Supplementary material for: Paired-end small RNA sequencing reveals a possible overestimation in the isomiR sequence repertoire previously reported from conventional single read data analysis
Source: BMC Bioinformatics. 2021 Apr 26;22:215. doi: 10.1186/s12859-021-04128-1 (PMC8077951; doi:10.1186/s12859-021-04128-1)
Supplement: Supplementary file 10 — Additional file 10: Table S1: Small RNA sequencing data processing statistics for all 28 serum samples from blood donor sequenced in house (GSE155370; ). [file 12859_2021_4128_MOESM10_ESM.xlsx]

## Sheet: Table_S1
				Paired-end (PE) mode										Single end (SE) mode
				join 0%					join 8%					R1				R2
	Sample	Readsa		Joinedb	Totalc	Discardd	Annotatede		Joinedb	Totalc	Discardd	Annotatede		Totalc	Discardd	Annotatede		Totalc	Discardd	Annotatede
	GSM4700205	8808562		7808346	922476	185011	11295		8446361	991206	192284	12722		1246893	286426	24946		3343138	362269	13602
	GSM4700206	8056492		7334331	658300	124185	11640		7813895	704641	128603	13082		854877	191584	24075		2870521	244821	13783
	GSM4700207	10776498		9730705	850638	165282	12563		10378112	901795	170927	14180		1117918	253585	26401		3804669	346523	15477
	GSM4700208	12621524		11441192	741668	162943	16843		12197509	789494	168396	18788		994462	256106	34112		4103781	330678	20022
	GSM4700209	8900103		8017093	866042	168674	9652		8575939	917740	174663	10893		1127906	253795	20598		3389078	357451	11976
	GSM4700210	9463717		8510577	782572	148962	13530		9099929	835073	154552	15261		1023918	229346	27907		3425490	311872	16300
	GSM4700211	9436743		8605947	703851	150356	13959		9158987	750082	155896	15669		917042	223444	29318		3201522	292640	16911
	GSM4700212	11760609		10428809	1099031	217679	13081		11187870	1157166	224829	14739		1456164	329200	28809		4348619	431154	16708
	GSM4700213	7872114		7104014	527389	98489	10813		7552237	564464	102136	12091		696089	160872	22282		2632131	217805	12747
	GSM4700214	9642351		8532842	875348	179427	11169		9106017	927752	185580	12642		1136004	266227	24243		3380758	357160	14200
	GSM4700215	6882063		6211230	503815	100736	11436		6629178	541112	104525	12814		658649	157022	23173		2429386	212371	13468
	GSM4700216	7663305		6915609	693812	141277	12036		7369802	738785	146313	13565		891911	205649	25416		2734459	277235	14886
	GSM4700217	10021732		9060003	677205	146748	13384		9645924	718679	151683	15172		896230	225599	28871		3305622	310322	16871
	GSM4700218	7302523		6617937	704282	129127	9486		7077085	750110	133904	10669		915840	195037	19828		2753312	259072	11500
	GSM4700219	7500810		6714598	750662	136447	11342		7186216	800942	141467	12689		964909	203993	23448		2792469	261715	13444
	GSM4700220	12888629		11432473	1052964	213267	11137		12239874	1103701	220008	12480		1424905	327301	23849		4672778	476393	14007
	GSM4700221	9070006		8134547	753755	135004	11323		8692764	802795	139933	12639		999781	217845	22700		3388010	287412	13131
	GSM4700222	8277066		7456946	589925	119129	11023		7932995	629728	123402	12340		779130	188336	23168		2766982	255995	13301
	GSM4700223	10352515		9358494	772266	160136	11011		9990589	814811	165427	12413		1029082	244730	23928		3640413	342797	13941
	GSM4700224	11164605		9983899	944808	187296	11651		10682686	996230	193779	13296		1261144	290099	25905		4060131	413931	15373
	GSM4700225	13510582		12197576	955458	216842	10963		13029444	999730	223285	12361		1298890	328676	24468		4745706	490915	14492
	GSM4700226	8936088		8018516	606796	117903	12219		8554474	647350	121992	13674		804545	188073	24962		3043186	254727	14490
	GSM4700227	29705996		26839455	1144047	267378	19233		28587226	1192328	275126	21849		1668697	460309	43424		9015598	723796	26014
	GSM4700228	7747261		6945464	566134	99522	11235		7395765	606283	103349	12562		744959	161763	22843		2722201	220208	13361
	GSM4700229	6437157		5839292	444426	80977	10389		6220159	475278	84013	11583		595239	135533	21151		2247613	180246	12121
	GSM4700230	25996312		23246428	1119605	278788	15088		24854357	1158971	285950	17535		1691459	466166	37825		8357827	766316	22352
	GSM4700231	3884985		3527812	337784	56721	8541		3755622	364434	58886	9511		432849	86666	16708		1404921	109726	9448
	GSM4700232	5008482		4481290	459395	82816	9077		4780457	492092	85864	10114		595683	127797	18054		1859363	170661	10465
	a) Reads: Number of raw paired-end reads for each sample
	b) Joined: Reads joined at a given percentage difference [fastq-join parameter]
	c) Total: Sequences collapsed for miraligner analysis by XICRA
	d) Discard: Collapsed sequences discarded due size cutoff by miraligner
	e) Annotated: Sequences collapsed annotated as isomiRs by miraligner
