# Supplementary material for: Paired-end small RNA sequencing reveals a possible overestimation in the isomiR sequence repertoire previously reported from conventional single read data analysis
Source: BMC Bioinformatics. 2021 Apr 26;22:215. doi: 10.1186/s12859-021-04128-1 (PMC8077951; doi:10.1186/s12859-021-04128-1)
Supplement: Supplementary file 11 — Additional file 11: Table S2: Small RNA sequencing data processing statistics for all 16 plasma samples from NAFLD patients from a public dataset (GSE114923). [file 12859_2021_4128_MOESM11_ESM.xlsx]

## Sheet: Table_S2
				Paired-end (PE) mode										Single end (SE) mode
				join 0%					join 8%					R1				R2
	Sample	Readsa		Joinedb	Totalc	Discardd	Annotatede		Joinedb	Totalc	Discardd	Annotatede		Totalc	Discardd	Annotatede		Totalc	Discardd	Annotatede
	SRR7218579	167858		60998	36680	2842	790		74004	44913	4398	876		104589	14181	1275		108717	14415	1075
	SRR7218581	512508		35019	19623	2577	501		43616	24746	4026	565		58935	11719	902		53842	10520	1006
	SRR7218583	101704		148028	59012	3602	1678		176612	71888	5679	1905		191767	35609	3042		173462	30162	3640
	SRR7218585	142938		97775	44836	2259	1482		116258	53636	3478	1676		142451	23193	2540		129287	19926	3195
	SRR7218580	420361		137878	34300	2267	1885		164191	41790	3393	2154		137593	41154	3520		247729	45069	336
	SRR7218582	68364		58430	16891	553	1054		66472	20202	881	1193		58011	10855	1853		51120	9248	2159
	SRR7218584	327106		23010	13551	832	625		27166	16198	1237	684		40433	7472	990		39440	7460	1156
	SRR7218586	159599		52791	28907	2744	876		63812	35426	4231	974		85418	14723	1441		80679	13497	1765
	a) Reads: Number of raw paired-end reads for each sample
	b) Joined: Reads joined at a given percentage difference [fastq-join parameter]
	c) Total: Sequences collapsed for miraligner analysis by XICRA
	d) Discard: Collapsed sequences discarded due size cutoff by miraligner
	e) Annotated: Sequences collapsed annotated as isomiRs by miraligner
